# Supplementary material for: Soil erosion and corn yield in a cultivated catchment of the Chinese Mollisol region
Source: PLoS One. 2019 Oct 3;14(10):e0221553. doi: 10.1371/journal.pone.0221553 (PMC6777411; doi:10.1371/journal.pone.0221553)
Supplement: S1 Data — (ZIP) [file pone.0221553.s001.zip]

Archive with 3 entries (2 files):
- supportion information/data of table 5ú1⁄46 and figure 4ú1⁄46.JNB
- supportion information/data of table1-4 and figure 2,3,5.xls
- supportion information/
