# Supplementary material for: Soil erosion and corn yield in a cultivated catchment of the Chinese Mollisol region
Source: PLoS One. 2019 Oct 3;14(10):e0221553. doi: 10.1371/journal.pone.0221553 (PMC6777411; doi:10.1371/journal.pone.0221553)
Supplement: S1 Data — (ZIP) [file pone.0221553.s001.zip › supportion information/data of table1-4 and figure 2,3,5.xls]

## Sheet: table 1and 3, figure 2, 3
ID	soil samples	point_X	point_Y		Cs inventory	soil redistribute rates		catchment position
1	X-1	127.532	45.7307		1775.77	-1410.28		upstream
2	X-2	127.531	45.7308		1722.74	-1635.16		upstream
3	X-3	127.53	45.7309		1881.41	-1111.67		upstream
4	X-4	127.529	45.7308		1236.24	-3416.61		upstream
5	X-5	127.528	45.731		2429.72	105.66		upstream
6	X-6	127.529	45.7323		1121.65	-3729.17		upstream
7	X-7	127.53	45.7318		1166.37	-3665.76		upstream
8	X-8	127.531	45.7315		743.54	-5416.59		upstream
9	X-9	127.532	45.7312		1003.95	-4557.61		upstream
10	X-10	127.534	45.7303		1183.99	-3318.18		upstream
11	X-11	127.535	45.7316		1627.96	-1796.04		upstream
12	X-12	127.534	45.7317		1132.12	-3742.54		upstream
13	X-13	127.532	45.7323		1613.53	-2145.14		upstream
14	X-14	127.53	45.7338		1054.63	-4172.03		upstream
15	X-15	127.531	45.7299		1254.91	-2576.46		upstream
16	X-16	127.531	45.7292		6803.04	4849.6		upstream
17	X-17	127.533	45.7293		1397.55	-2690.32		upstream
18	X-18	127.533	45.7272		1492.45	-2118.7		upstream
19	X-19	127.532	45.7277		1840.92	-1121.93		upstream
20	X-20	127.531	45.7281		864.65	-4817.48		upstream
21	X-21	127.527	45.7289		1199.65	-3372.26		upstream
22	X-22	127.528	45.7298		2218.39	-351.97		upstream
23	X-23	127.528	45.7285		1430.39	-2737.19		upstream
24	X-24	127.529	45.7277		683.86	-5701.82		upstream
25	X-25	127.531	45.7268		664.32	-5852.99		upstream
26	X-26	127.518	45.7263		1743.84	-1584.13		upstream
27	X-27	127.533	45.726		2778.95	723.95		upstream
28	X-28	127.532	45.7251		1531.75	-1940.93		upstream
29	X-29	127.531	45.7255		1450.94	-2390.02		upstream
30	X-30	127.53	45.7259		1026.14	-3701.79		upstream
31	Y-1	127.528	45.7267		2001.06	-978.4		upstream
32	Y-2	127.527	45.7267		4497.99	3557.49		upstream
34	Y-4	127.526	45.7264		1270.79	-3195.96		upstream
35	Y-5	127.524	45.7269		1652.29	-1922.47		upstream
36	Y-6	127.525	45.7282		1466.61	-2643.38		upstream
37	Y-7	127.526	45.7288		2061.35	-758.22		upstream
39	Y-9	127.528	45.7292		1784.31	-1676.63		upstream
40	Y-10	127.528	45.7309		5980.99	4684.5		upstream
41	Y-11	127.528	45.7335		6667.9	5471.7		upstream
42	Y-12	127.527	45.7336		4152.87	2873.07		upstream
43	Y-13	127.525	45.7336		2982.73	1157.6		upstream
44	Y-14	127.524	45.7338		2219.05	-338.89		upstream
45	Y-15	127.523	45.7171		2996.72	1142.51		upstream
46	Y-16	127.524	45.7306		2913.89	1053.52		upstream
47	Y-17	127.524	45.7309		3164.06	1343.59		upstream
48	Y-18	127.523	45.7308		3559.52	2032.54		upstream
49	Y-19	127.521	45.7308		2511	244.3		upstream
50	Y-20	127.521	45.7343		1825.32	-1352.93		upstream
52	Y-22	127.514	45.7338		767.68	-4967.13		upstream
53	Y-23	127.513	45.7349		2097.59	-690.73		upstream
54	Y-24	127.515	45.7354		1688.96	-1832.95		upstream
55	Y-25	127.517	45.7359		1315.21	-3087.42		upstream
56	Z-1	127.518	45.7359		1232.19	-3599.25		upstream
57	Z-2	127.52	45.7354		4763.83	3871.78		upstream
59	Z-4	127.522	45.7361		1818.81	-1357.49		upstream
60	Z-5	127.522	45.7355		564.14	-7122.25		upstream
61	Z-6	127.523	45.7346		977.28	-4601.93		upstream
62	Z-7	127.523	45.7362		2360.86	-37.37		upstream
63	Z-8	127.522	45.7376		3324.33	1565.82		upstream
64	W-1	127.521	45.7394		3996.64	2969.2		midstream
65	W-2	127.52	45.7398		1159.31	-3502.22		midstream
66	W-3	127.518	45.7402		2573.15	414.13		midstream
67	W-4	127.515	45.7396		1922.62	-1109.97		midstream
68	W-5	127.516	45.7384		2839.11	769.61		midstream
69	W-6	127.519	45.7371		2710.09	613.97		midstream
70	W-7	127.525	45.7398		2226.44	-366.41		upstream
71	W-8	127.526	45.7383		2242.86	-301.94		upstream
72	W-9	127.526	45.7368		1323.89	-2856.1		upstream
73	W-10	127.53	45.7349		1891.25	-1224.85		upstream
74	W-11	127.533	45.735		2123.74	-620.8		upstream
75	W-12	127.519	45.7347		3156.87	1390.16		upstream
76	W-13	127.532	45.7355		2800.95	728.4		upstream
77	W-14	127.53	45.7359		2062.83	-655.88		upstream
78	W-15	127.53	45.7385		1549.62	-2108.73		midstream
79	W-16	127.534	45.7389		3628.57	2117.14		midstream
80	W-17	127.536	45.7391		2025.93	-833.27		midstream
81	W-18	127.534	45.7429		1598.96	-1936.51		midstream
82	W-19	127.53	45.7416		2051.99	-614.12		midstream
83	W-20	127.528	45.7416		2256.01	-235.12		midstream
84	W-21	127.527	45.7421		2134.61	-404.07		midstream
85	W-22	127.527	45.7444		1494.63	-2188.03		midstream
86	W-23	127.529	45.7465		2165.48	-468.41		midstream
87	W-24	127.531	45.7474		3520.94	2006.42		midstream
88	Z-9	127.52	45.7419		865.51	-5062.21		midstream
89	Z-10	127.522	45.7412		2369.11	-19.41		midstream
90	Z-11	127.523	45.7398		3459.07	1592.58		midstream
91	Z-12	127.526	45.7428		795.67	-4701.78		midstream
92	Z-13	127.524	45.7426		1216.55	-3521.59		midstream
93	Z-14	127.522	45.7429		733.55	-5021.65		midstream
94	Z-15	127.52	45.7441		1603.62	-1540.22		midstream
95	Z-16	127.52	45.7431		2423.2	95.08		midstream
96	Z-17	127.52	45.742		4252.18	3199.19		midstream
97	Z-18	127.512	45.741		3792.61	2220.5		midstream
98	Z-19	127.515	45.7431		856.14	-5112.39		midstream
99	Z-20	127.518	45.7442		4159.76	2399.18		midstream
100	Q-7	127.523	45.7478		2644.96	594.37		midstream
101	Q-8	127.524	45.7482		2696.78	581.99		midstream
102	Q-9	127.526	45.7492		1399.87	-2649.92		midstream
103	Q-10	127.527	45.7499		1457.4	-2609.48		midstream
104	Q-11	127.52	45.7465		1274.74	-2853.32		midstream
105	Q-12	127.517	45.7452		1661.56	-1712.17		midstream
106	Q-13	127.508	45.7476		1532.72	-2197.02		midstream
107	Q-14	127.514	45.7472		2535.01	278.31		midstream
108	Q-15	127.517	45.7482		1135.24	-3533.09		midstream
109	Q-16	127.522	45.7498		1670.97	-1622.59		downstream
110	Q-17	127.525	45.7506		2082.61	-751.16		downstream
111	Q-18	127.526	45.7514		2396.29	38.97		downstream
112	Q-19	127.51	45.7482		1810.67	-1215.74		downstream
113	Q-20	127.51	45.7473		2419.13	89.11		downstream
114	Q-21	127.508	45.7537		1897.3	-986.48		downstream
115	Q-22	127.509	45.7543		2602.32	333.56		downstream
116	Q-23	127.512	45.7555		2873.15	906.18		downstream
119	Q-26	127.51	45.7448		2449.06	133.41		downstream
120	Q-27	127.51	45.7439		2219.2	-358.3		downstream
121	A-B-1	127.521	45.756		3294.44	1884.76		downstream
122	A-B-2	127.519	45.7559		3080.42	1553.81		downstream
123	A-B-3	127.518	45.7552		1773.68	-1147.35		downstream
124	A-B-4	127.517	45.7559		1852.41	-936.04		downstream
125	A-B-5	127.517	45.7548		1993.08	-579.45		downstream
126	A-B-6	127.515	45.7554		1155.76	-3220.45		downstream
127	A-B-7	127.514	45.7549		1643.94	-1516.47		downstream
128	A-B-8	127.517	45.7533		1192.74	-3068.69		downstream
129	A-B-9	127.515	45.7536		1785.3	-1115.61		downstream
130	A-B-11	127.519	45.7534		1247.36	-2852.72		downstream
131	A-B-12	127.52	45.7531		1955.55	-672.11		downstream
132	A-B-13	127.52	45.7549		2235.72	-18.56		downstream
133	A-B-14	127.518	45.7531		1290.75	-2687.66		downstream
134	A-B-15	127.517	45.752		1770.27	-1156.73		downstream
135	A-B-16	127.516	45.7511		2672.85	856.17		downstream
136	A-B-17	127.517	45.7512		3667.93	2414.92		downstream
137	A-B-18	127.518	45.7516		2292.23	103.5		downstream
138	A-B-19	127.52	45.7517		3272.7	1852.12		downstream
139	A-B-20	127.52	45.7531		2404.17	336.83		downstream
140	A-B-21	127.521	45.7492		2641.59	798.44		midstream
141	A-B-22	127.52	45.7487		683.29	-5737.7		midstream
142	A-C-2	127.507	45.7499		2367.63	261.87		downstream
143	A-C-3	127.508	45.7523		1801.06	-1072.85		downstream
144	A-C-4	127.509	45.7534		2180.36	-141.08		downstream
145	A-C-5	127.511	45.7547		2720.12	942.23		downstream
146	A-C-6	127.51	45.7535		2293.65	106.54		downstream
147	A-C-7	127.511	45.753		1337.69	-2515.11		downstream
148	A-C-8	127.512	45.7522		2163.81	-178.31		downstream
149	A-C-9	127.51	45.7516		1139.11	-3290.35		downstream
150	A-C-10	127.515	45.7514		1490.75	-1990.87		downstream
151	A-C-11	127.513	45.7499		2112.33	-295.9		downstream
152	A-C-12	127.511	45.7498		2494.9	518.29		downstream
153	A-C-13	127.51	45.7488		2226.73	-38.26		downstream
154	A-C-14	127.51	45.7484		2003.74	-553.42		downstream
155	A-C-15	127.51	45.7475		1822.87	-1014.29		midstream
156	A-A-100-1	127.523	45.7576		2347.53	220.13		downstream
157	A-A-200-1	127.523	45.7565		2014.72	-526.78		downstream
158	A-A-200-2	127.522	45.7563		3932.31	2759.19		downstream
159	A-A-300-1	127.525	45.7548		2294.12	107.53		downstream
160	A-A-300-2	127.524	45.7553		2863.73	1194.99		downstream
161	A-A-300-3	127.522	45.7552		3553.71	2258.61		downstream
162	A-A-400-1	127.522	45.754		2621.3	760.62		downstream
163	A-A-400-2	127.524	45.754		3011.84	1442.98		downstream
164	A-A-400-3	127.525	45.7537		3690.91	2445.79		downstream
165	A-A-500-1	127.526	45.7531		2043.1	-458.53		downstream
166	A-A-500-2	127.524	45.753		2149.99	-209.6		downstream
167	A-A-500-3	127.523	45.753		2115.96	-287.52		downstream
168	A-A-600-1	127.522	45.7509		3351.53	1969.5		downstream
169	A-A-600-2	127.523	45.7509		2956	1350.92		downstream
170	A-A-600-3	127.524	45.7509		2520.81	568.92		downstream
171	A-A-600-4	127.525	45.7511		2526.71	580.39		downstream
172	A-B-23	127.522	45.7563		2206.02	-83.92		downstream
173	A-B-24	127.524	45.7501		2121.48	-274.79		downstream
174	A-B-25	127.522	45.752		2651.71	-1121.35		midstream
	Table 1	Total samples	Inventories less than the reference	Inventories greater than the reference
	Maximum(Bqm-2)	6803	2369.11	6803.04
	Minimum(Bq m-2)	564.14	564.14	2396.29
	Mean(Bq m-2)	2181.34	1634.68	3274.77
	Standard deviation(Bq m-2)	1033.4	482.375	973.217
	Median(Bq m-2)	2062.09	1679.96	2969.36
	CV(%)	47.3747	29.5088	29.7186
	Skewenss	1.54604	-0.34363	2.09321
	Number of samples	168	112	56
	Table 3 Soil loss and/or gain rates for the sampling points.	Total samples	Samples from areas of erosion	Samples from areas of deposition
	Maximum(t ha-1 yr-1)	5471.7	-18.56	5471.7
	Minimum(t ha-1 yr-1)	-7122.25	-7122.25	38.97
	Mean(t ha-1 yr-1)	-830.104	-2082.37	1423.97
	Standard deviation(t ha-1 yr-1)	2262.99	1633.03	1273.42
	Median(t ha-1 yr-1)	-617.46	-1694.4	1348.69
	CV(%)	-272.616	-78.4216	89.4275
	Skewenss	-0.0875445	-0.805596	1.28179
	Number of samples	168	108	60

## Sheet: table 2 and 4
ID	样点编码	Cs inventory	soil redistribute rates	catchment position		ID	样点编码	Cs inventory	soil redistribute rates	catchment position			ID	样点编码	Cs inventory	soil redistribute rates	catchment position
1	X-1	1775.77	-1410.28	upstream		64	W-1	3996.64	2969.2	midstream			109	Q-16	1670.97	-1622.59	downstream
2	X-2	1722.74	-1635.16	upstream		65	W-2	1159.31	-3502.22	midstream			110	Q-17	2082.61	-751.16	downstream
3	X-3	1881.41	-1111.67	upstream		66	W-3	2573.15	414.13	midstream			111	Q-18	2396.29	38.97	downstream
4	X-4	1236.24	-3416.61	upstream		67	W-4	1922.62	-1109.97	midstream			112	Q-19	1810.67	-1215.74	downstream
5	X-5	2429.72	105.66	upstream		68	W-5	2839.11	769.61	midstream			114	Q-21	1897.3	-986.48	downstream
6	X-6	1121.65	-3729.17	upstream		69	W-6	2710.09	613.97	midstream			115	Q-22	2602.32	333.56	downstream
7	X-7	1166.37	-3665.76	upstream		78	W-15	1549.62	-2108.73	midstream			116	Q-23	2873.15	906.18	downstream
8	X-8	743.54	-5416.59	upstream		79	W-16	3628.57	2117.14	midstream			121	A-B-1	3294.44	1884.76	downstream
9	X-9	1003.95	-4557.61	upstream		80	W-17	2025.93	-833.27	midstream			122	A-B-2	3080.42	1553.81	downstream
10	X-10	1183.99	-3318.18	upstream		81	W-18	1598.96	-1936.51	midstream			123	A-B-3	1773.68	-1147.35	downstream
11	X-11	1627.96	-1796.04	upstream		82	W-19	2051.99	-614.12	midstream			124	A-B-4	1852.41	-936.04	downstream
12	X-12	1132.12	-3742.54	upstream		83	W-20	2256.01	-235.12	midstream			125	A-B-5	1993.08	-579.45	downstream
13	X-13	1613.53	-2145.14	upstream		84	W-21	2134.61	-404.07	midstream			126	A-B-6	1155.76	-3220.45	downstream
14	X-14	1054.63	-4172.03	upstream		85	W-22	1494.63	-2188.03	midstream			127	A-B-7	1643.94	-1516.47	downstream
15	X-15	1254.91	-2576.46	upstream		86	W-23	2165.48	-468.41	midstream			128	A-B-8	1192.74	-3068.69	downstream
16	X-16	6803.04	4849.6	upstream		87	W-24	3520.94	2006.42	midstream			129	A-B-9	1785.3	-1115.61	downstream
17	X-17	1397.55	-2690.32	upstream		88	Z-9	865.51	-5062.21	midstream			130	A-B-11	1247.36	-2852.72	downstream
18	X-18	1492.45	-2118.7	upstream		89	Z-10	2369.11	-19.41	midstream			131	A-B-12	1955.55	-672.11	downstream
19	X-19	1840.92	-1121.93	upstream		90	Z-11	3459.07	1592.58	midstream			132	A-B-13	2235.72	-18.56	downstream
20	X-20	864.65	-4817.48	upstream		91	Z-12	795.67	-4701.78	midstream			133	A-B-14	1290.75	-2687.66	downstream
21	X-21	1199.65	-3372.26	upstream		92	Z-13	1216.55	-3521.59	midstream			134	A-B-15	1770.27	-1156.73	downstream
22	X-22	2218.39	-351.97	upstream		93	Z-14	733.55	-5021.65	midstream			135	A-B-16	2672.85	856.17	downstream
23	X-23	1430.39	-2737.19	upstream		94	Z-15	1603.62	-1540.22	midstream			136	A-B-17	3667.93	2414.92	downstream
24	X-24	683.86	-5701.82	upstream		95	Z-16	2423.2	95.08	midstream			137	A-B-18	2292.23	103.5	downstream
25	X-25	664.32	-5852.99	upstream		96	Z-17	4252.18	3199.19	midstream			138	A-B-19	3272.7	1852.12	downstream
26	X-26	1743.84	-1584.13	upstream		97	Z-18	3792.61	2220.5	midstream			139	A-B-20	2404.17	336.83	downstream
27	X-27	2778.95	723.95	upstream		98	Z-19	856.14	-5112.39	midstream			142	A-C-2	2367.63	261.87	downstream
28	X-28	1531.75	-1940.93	upstream		99	Z-20	4159.76	2399.18	midstream			143	A-C-3	1801.06	-1072.85	downstream
29	X-29	1450.94	-2390.02	upstream		100	Q-7	2644.96	594.37	midstream			144	A-C-4	2180.36	-141.08	downstream
30	X-30	1026.14	-3701.79	upstream		101	Q-8	2696.78	581.99	midstream			145	A-C-5	2720.12	942.23	downstream
31	Y-1	2001.06	-978.4	upstream		102	Q-9	1399.87	-2649.92	midstream			146	A-C-6	2293.65	106.54	downstream
32	Y-2	4497.99	3557.49	upstream		103	Q-10	1457.4	-2609.48	midstream			147	A-C-7	1337.69	-2515.11	downstream
34	Y-4	1270.79	-3195.96	upstream		104	Q-11	1274.74	-2853.32	midstream			148	A-C-8	2163.81	-178.31	downstream
35	Y-5	1652.29	-1922.47	upstream		105	Q-12	1661.56	-1712.17	midstream			149	A-C-9	1139.11	-3290.35	downstream
36	Y-6	1466.61	-2643.38	upstream		106	Q-13	1532.72	-2197.02	midstream			150	A-C-10	1490.75	-1990.87	downstream
37	Y-7	2061.35	-758.22	upstream		107	Q-14	2535.01	278.31	midstream			151	A-C-11	2112.33	-295.9	downstream
39	Y-9	1784.31	-1676.63	upstream		108	Q-15	1135.24	-3533.09	midstream			152	A-C-12	2494.9	518.29	downstream
40	Y-10	5980.99	4684.5	upstream		113	Q-20	2419.13	89.11	midstream			153	A-C-13	2226.73	-38.26	downstream
41	Y-11	6667.9	5471.7	upstream		119	Q-26	2449.06	133.41	midstream			154	A-C-14	2003.74	-553.42	downstream
42	Y-12	4152.87	2873.07	upstream		120	Q-27	2219.2	-358.3	midstream			156	A-A-100-1	2347.53	220.13	downstream
43	Y-13	2982.73	1157.6	upstream		140	A-B-21	2641.59	798.44	midstream			157	A-A-200-1	2014.72	-526.78	downstream
44	Y-14	2219.05	-338.89	upstream		141	A-B-22	683.29	-5737.7	midstream			158	A-A-200-2	3932.31	2759.19	downstream
45	Y-15	2996.72	1142.51	upstream		155	A-C-15	1822.87	-1014.29	midstream			159	A-A-300-1	2294.12	107.53	downstream
46	Y-16	2913.89	1053.52	upstream		174	A-B-25	2651.71	-1121.35	midstream			160	A-A-300-2	2863.73	1194.99	downstream
47	Y-17	3164.06	1343.59	upstream									161	A-A-300-3	3553.71	2258.61	downstream
48	Y-18	3559.52	2032.54	upstream									162	A-A-400-1	2621.3	760.62	downstream
49	Y-19	2511	244.3	upstream									163	A-A-400-2	3011.84	1442.98	downstream
50	Y-20	1825.32	-1352.93	upstream									164	A-A-400-3	3690.91	2445.79	downstream
52	Y-22	767.68	-4967.13	upstream									165	A-A-500-1	2043.1	-458.53	downstream
53	Y-23	2097.59	-690.73	upstream									166	A-A-500-2	2149.99	-209.6	downstream
54	Y-24	1688.96	-1832.95	upstream									167	A-A-500-3	2115.96	-287.52	downstream
55	Y-25	1315.21	-3087.42	upstream									168	A-A-600-1	3351.53	1969.5	downstream
56	Z-1	1232.19	-3599.25	upstream									169	A-A-600-2	2956	1350.92	downstream
57	Z-2	4763.83	3871.78	upstream									170	A-A-600-3	2520.81	568.92	downstream
59	Z-4	1818.81	-1357.49	upstream									171	A-A-600-4	2526.71	580.39	downstream
60	Z-5	564.14	-7122.25	upstream									172	A-B-23	2206.02	-83.92	downstream
61	Z-6	977.28	-4601.93	upstream									173	A-B-24	2121.48	-274.79	downstream
62	Z-7	2360.86	-37.37	upstream
63	Z-8	3324.33	1565.82	upstream
70	W-7	2226.44	-366.41	upstream
71	W-8	2242.86	-301.94	upstream
72	W-9	1323.89	-2856.1	upstream
73	W-10	1891.25	-1224.85	upstream
74	W-11	2123.74	-620.8	upstream
75	W-12	3156.87	1390.16	upstream
76	W-13	2800.95	728.4	upstream
77	W-14	2062.83	-655.88	upstream
	Table 2		Cs inventory				Table 4	soil redistribute rates
		upstream	midstream	downstream			Gross	upstream	midstream	downstream
	Mean(Bq m-2)	2097.37	2167.72	2290.67			-1350.27	-938.493	-135.014
	Median(Bq m-2)	1775.77	2150.05	2206.02			-1584.13	-541.265	-83.92
	Standard deviation(Bq m-2)	1311.3	952.213	664.208			2658.71	2282.45	1454.66
	ste.err	160.201	143.551	87.9765			324.813	344.093	192.674
		319.857	289.505	176.241			648.522	693.942	385.981
		424.945	386.913	234.607			861.592	927.431	513.805
	Number of samples	67	44	57			67	44	57
	total	140524	95379.8	130568			-90468	-41293.7	-7695.78
	Minimum(Bq m-2)	564.14	683.29	1139.11			-7122.25	-5737.7	-3290.35
	Maximum(Bqm-2)	6803.04	4252.18	3932.31			5471.7	3199.19	2759.19
		564.14	683.29	1139.11			105.66	89.11	38.97
		0	0	0			0	0	0
		0	0	0			0	0	0
	Skewenss	1.933	0.483	0.471			0.47	-0.308	-0.232
	CV(%)	62.5213	43.9269	28.9962			-196.902	-243.204	-1077.42
	Median(Bq m-2)	1784.31	2150.05	2206.02			-1584.13	-541.265	-83.92
